# Supplementary material for: Identification of Goat Supernumerary Teat Phenotype Using Wide-Genomic Copy Number Variants
Source: Animals (Basel). 2024 Nov 13;14(22):3252. doi: 10.3390/ani14223252 (PMC11591440; doi:10.3390/ani14223252)
Supplement: Supplementary file 1 [file animals-14-03252-s001.zip › Table S1.xlsx]

## Sheet: Sheet1
Table S1.Basic information of 37 goat individuals
Sample	Phenotype	Breed	Longitude and Latitude	SRA number
D232	SNT	Hechuan white goat	106°55"E 29°57"N	SAMN37986023
D253	SNT	Hechuan white goat	106°55"E 29°57"N	SAMN37986024
A0268	SNT	Hechuan white goat	106°55"E 29°57"N	SAMN37986025
D254	SNT	Hechuan white goat	106°55"E 29°57"N	SAMN37986026
D142	SNT	Hechuan white goat	106°55"E 29°57"N	SAMN37986027
D115	SNT	Hechuan white goat	106°55"E 29°57"N	SAMN37986028
A153	SNT	Hechuan white goat	106°55"E 29°57"N	SAMN37986029
B216	SNT	Hechuan white goat	106°55"E 29°57"N	SAMN37986030
D211	SNT	Hechuan white goat	106°55"E 29°57"N	SAMN37986031
D224	SNT	Hechuan white goat	106°55"E 29°57"N	SAMN37986032
A0145	SNT	Hechuan white goat	106°55"E 29°57"N	SAMN37986033
A0184	SNT	Hechuan white goat	106°55"E 29°57"N	SAMN37986034
D206	SNT	Hechuan white goat	106°55"E 29°57"N	SAMN37986035
B083	SNT	Hechuan white goat	106°55"E 29°57"N	SAMN37986036
D303	SNT	Hechuan white goat	106°55"E 29°57"N	SAMN37986037
105750	SNT	Dazu black goat	105°42"E 29°43"N	SAMN37986038
105761	SNT	Dazu black goat	105°42"E 29°43"N	SAMN37986039
28540	SNT	Dazu black goat	105°42"E 29°43"N	SAMN37986040
106039	SNT	Dazu black goat	105°42"E 29°43"N	SAMN37986041
D092	SNT	Hechuan white goat	106°55"E 29°57"N	SAMN37986042
A0183	SNT	Hechuan white goat	106°55"E 29°57"N	SAMN19523151
D239	SNT	Hechuan white goat	106°55"E 29°57"N	SAMN19523165
40431	SNT	Dazu black goat	105°42"E 29°43"N	SAMN19316000
B121	Double nipple	Hechuan white goat	106°55"E 29°57"N	SAMN37986043
A129	Double nipple	Hechuan white goat	106°55"E 29°57"N	SAMN37986044
B118	Double nipple	Hechuan white goat	106°55"E 29°57"N	SAMN37986045
A0103	Double nipple	Hechuan white goat	106°55"E 29°57"N	SAMN37986046
A134	Double nipple	Hechuan white goat	106°55"E 29°57"N	SAMN37986047
D370	Double nipple	Hechuan white goat	106°55"E 29°57"N	SAMN37986048
A0178	Double nipple	Hechuan white goat	106°55"E 29°57"N	SAMN19523162
A080	Double nipple	Hechuan white goat	106°55"E 29°57"N	SAMN19523155
A094	Double nipple	Hechuan white goat	106°55"E 29°57"N	SAMN19523157
28502	Double nipple	Dazu black goat	105°42"E 29°43"N	SAMN19315993
105772	Double nipple	Dazu black goat	105°42"E 29°43"N	SAMN19315995
105738	Double nipple	Dazu black goat	105°42"E 29°43"N	SAMN19315996
105784	Double nipple	Dazu black goat	105°42"E 29°43"N	SAMN19315998
105726	Double nipple	Dazu black goat	105°42"E 29°43"N	SAMN19316003
