# Supplementary material for: Identification of Goat Supernumerary Teat Phenotype Using Wide-Genomic Copy Number Variants
Source: Animals (Basel). 2024 Nov 13;14(22):3252. doi: 10.3390/ani14223252 (PMC11591440; doi:10.3390/ani14223252)
Supplement: Supplementary file 1 [file animals-14-03252-s001.zip › Table S2.xlsx]

## Sheet: Sheet1
Table S2. The top 1% of candidate CNV obtained by VST
CHROM	POS	VST
3	86842501	0.531194
27	4664501	0.498741
14	74602501	0.419033
9	12173501	0.416801
7	23328001	0.415746
21	45231001	0.408699
8	26951501	0.393564
1	13976001	0.389396
13	5776501	0.385557
5	85871001	0.374013
12	44870501	0.369454
8	48463001	0.369443
16	6981501	0.368614
14	72848001	0.358521
11	61987501	0.357322
22	48221001	0.356948
11	25818501	0.349341
4	80600001	0.349282
23	24492001	0.347836
2	102462501	0.3442
10	21044001	0.341735
17	68321001	0.340457
27	20488001	0.340293
1	157355501	0.33943
16	61562001	0.338097
21	57467001	0.336189
21	69161001	0.336064
12	42401501	0.332464
8	49942001	0.331959
9	21107001	0.331269
20	32659001	0.329853
X1	33519501	0.327956
24	7841001	0.324433
18	31774001	0.323825
12	18122501	0.32106
17	34841501	0.319675
X2	29567501	0.31921
22	1464501	0.318789
X2	726001	0.318632
1	39985001	0.318021
X1	6327001	0.317573
4	68100501	0.317545
1	64815501	0.317202
8	42845001	0.316866
27	15213001	0.316481
23	44570001	0.312658
4	87935001	0.312514
X2	5704001	0.309481
4	82952501	0.308998
13	653001	0.308735
17	34689501	0.308553
10	19250501	0.308067
1	108646501	0.307457
X2	22241001	0.306846
14	45173001	0.305867
15	64677501	0.305641
15	68251501	0.304014
7	38906001	0.303899
X1	16323001	0.303777
X1	19072001	0.303775
26	47886001	0.303484
28	36367501	0.303429
4	66025501	0.303224
12	59221001	0.303207
11	73516501	0.302075
9	45211501	0.301943
X1	6169501	0.301387
10	79297001	0.301126
3	76739501	0.300889
6	52038001	0.300407
4	35993001	0.300102
26	35126501	0.299498
5	57562001	0.299414
7	9254001	0.298947
21	23565001	0.29858
X1	38206001	0.297803
9	58003001	0.297379
5	117448501	0.297197
11	95444001	0.29692
6	11466001	0.29688
4	41820501	0.296257
14	31187001	0.296042
2	125715501	0.295642
2	52656001	0.295414
20	309001	0.295299
25	8484501	0.295266
2	55078501	0.29525
9	58497001	0.294769
29	20153001	0.294505
1	55719501	0.294388
10	32400001	0.293834
1	103073501	0.293801
X1	3985001	0.293373
4	106373001	0.293038
2	118501	0.292594
X2	19997001	0.291671
12	83687501	0.291423
8	16205001	0.291144
10	77497001	0.289794
7	52729501	0.289463
6	74723001	0.289093
25	31324501	0.288557
14	50842001	0.288426
4	18600501	0.28831
17	35251501	0.288246
12	5242501	0.288162
21	23092501	0.288097
13	60137501	0.288007
20	46722001	0.287952
4	109929001	0.28751
11	51052001	0.287033
9	24476501	0.28686
16	38419001	0.286055
7	46334501	0.285993
8	46907001	0.285576
20	45845001	0.285514
20	65259001	0.285012
1	65439501	0.284708
2	88751501	0.284517
X2	23242501	0.284329
2	60608001	0.28414
3	10477501	0.28405
5	81301501	0.284037
