# Supplementary material for: Identification of Goat Supernumerary Teat Phenotype Using Wide-Genomic Copy Number Variants
Source: Animals (Basel). 2024 Nov 13;14(22):3252. doi: 10.3390/ani14223252 (PMC11591440; doi:10.3390/ani14223252)
Supplement: Supplementary file 1 [file animals-14-03252-s001.zip › Table S3.xlsx]

## Sheet: Sheet1
Table S3. Kyoto Encyclopedia of Genes and Genomes (KEGG) analysis of candidate genes from the top 1% CNVs of VST
#Term	Database	ID	Input number	Corrected P-Value	Input
DNA replication	KEGG PATHWAY	hsa03030	2	0.0620329	MCM3|RFC3
Axon guidance	KEGG PATHWAY	hsa04360	3	0.108188	TRPC3|SEMA3C|SEMA3E
Insulin resistance	KEGG PATHWAY	hsa04931	2	0.110814	PPP1R3B|PPP1R3A
Insulin signaling pathway	KEGG PATHWAY	hsa04910	2	0.112625	PPP1R3B|PPP1R3A
Primary bile acid biosynthesis	KEGG PATHWAY	hsa00120	1	0.117643	AKR1D1
Pantothenate and CoA biosynthesis	KEGG PATHWAY	hsa00770	1	0.121086	VNN2
Mismatch repair	KEGG PATHWAY	hsa03430	1	0.126157	RFC3
Glycosaminoglycan biosynthesis - heparan sulfate / heparin	KEGG PATHWAY	hsa00534	1	0.129073	NDST3
Calcium signaling pathway	KEGG PATHWAY	hsa04020	2	0.140941	GRIN2A|CACNA1E
Galactose metabolism	KEGG PATHWAY	hsa00052	1	0.140941	UGP2
Circadian rhythm	KEGG PATHWAY	hsa04710	1	0.140941	RORB
Pentose and glucuronate interconversions	KEGG PATHWAY	hsa00040	1	0.145789	UGP2
Starch and sucrose metabolism	KEGG PATHWAY	hsa00500	1	0.148422	UGP2
Nicotine addiction	KEGG PATHWAY	hsa05033	1	0.154406	GRIN2A
Type II diabetes mellitus	KEGG PATHWAY	hsa04930	1	0.162277	CACNA1E
Nucleotide excision repair	KEGG PATHWAY	hsa03420	1	0.16368	RFC3
Amino sugar and nucleotide sugar metabolism	KEGG PATHWAY	hsa00520	1	0.165977	UGP2
Cocaine addiction	KEGG PATHWAY	hsa05030	1	0.167303	GRIN2A
Amyotrophic lateral sclerosis (ALS)	KEGG PATHWAY	hsa05014	1	0.170312	GRIN2A
Steroid hormone biosynthesis	KEGG PATHWAY	hsa00140	1	0.183873	AKR1D1
Mitophagy - animal	KEGG PATHWAY	hsa04137	1	0.192959	OPTN
Long-term potentiation	KEGG PATHWAY	hsa04720	1	0.195091	GRIN2A
Amphetamine addiction	KEGG PATHWAY	hsa05031	1	0.197279	GRIN2A
Adherens junction	KEGG PATHWAY	hsa04520	1	0.204886	NECTIN3
Insulin secretion	KEGG PATHWAY	hsa04911	1	0.230279	PCLO
Morphine addiction	KEGG PATHWAY	hsa05032	1	0.237932	PDE2A
Metabolic pathways	KEGG PATHWAY	hsa01100	5	0.241693	NDST3|AKR1D1|ETNK1|UGP2|PDE2A
Glycerophospholipid metabolism	KEGG PATHWAY	hsa00564	1	0.245845	ETNK1
Circadian entrainment	KEGG PATHWAY	hsa04713	1	0.245845	GRIN2A
Aldosterone synthesis and secretion	KEGG PATHWAY	hsa04925	1	0.24648	PDE2A
NF-kappa B signaling pathway	KEGG PATHWAY	hsa04064	1	0.248786	EDARADD
Glutamatergic synapse	KEGG PATHWAY	hsa04724	1	0.27057	GRIN2A
Cell cycle	KEGG PATHWAY	hsa04110	1	0.285807	MCM3
Purine metabolism	KEGG PATHWAY	hsa00230	1	0.296351	PDE2A
Dopaminergic synapse	KEGG PATHWAY	hsa04728	1	0.296351	GRIN2A
Olfactory transduction	KEGG PATHWAY	hsa04740	2	0.296351	OR5K4|PDE2A
Systemic lupus erythematosus	KEGG PATHWAY	hsa05322	1	0.298154	GRIN2A
Spliceosome	KEGG PATHWAY	hsa03040	1	0.299659	U6
Ubiquitin mediated proteolysis	KEGG PATHWAY	hsa04120	1	0.302788	CUL5
Cell adhesion molecules (CAMs)	KEGG PATHWAY	hsa04514	1	0.314042	NECTIN3
Protein processing in endoplasmic reticulum	KEGG PATHWAY	hsa04141	1	0.342717	ERO1B
RNA transport	KEGG PATHWAY	hsa03013	1	0.342717	U6
cGMP-PKG signaling pathway	KEGG PATHWAY	hsa04022	1	0.344837	PDE2A
Alzheimer disease	KEGG PATHWAY	hsa05010	1	0.350999	GRIN2A
Alcoholism	KEGG PATHWAY	hsa05034	1	0.364051	GRIN2A
Rap1 signaling pathway	KEGG PATHWAY	hsa04015	1	0.403793	GRIN2A
Human immunodeficiency virus 1 infection	KEGG PATHWAY	hsa05170	1	0.405321	CUL5
Regulation of actin cytoskeleton	KEGG PATHWAY	hsa04810	1	0.406825	DIAPH3
cAMP signaling pathway	KEGG PATHWAY	hsa04024	1	0.406825	GRIN2A
Thermogenesis	KEGG PATHWAY	hsa04714	1	0.427804	COX16
Ras signaling pathway	KEGG PATHWAY	hsa04014	1	0.427804	GRIN2A
MAPK signaling pathway	KEGG PATHWAY	hsa04010	1	0.501147	CACNA1E
Neuroactive ligand-receptor interaction	KEGG PATHWAY	hsa04080	1	0.540921	GRIN2A
Herpes simplex virus 1 infection	KEGG PATHWAY	hsa05168	1	0.65693	ZNF596
