# Supplementary material for: Identification of Goat Supernumerary Teat Phenotype Using Wide-Genomic Copy Number Variants
Source: Animals (Basel). 2024 Nov 13;14(22):3252. doi: 10.3390/ani14223252 (PMC11591440; doi:10.3390/ani14223252)
Supplement: Supplementary file 1 [file animals-14-03252-s001.zip › Table S4.xlsx]

## Sheet: Sheet1
Table S4.Full name for the gene abbreviation in discussion
Gene	Official Full Name
MCM3	minichromosome maintenance complex component 3
ZMIZ2	zinc finger MIZ-type containing 2
TRPC3	transient receptor potential cation channel subfamily C member 3
RFC3	replication factor C subunit 3
DIAPH3	diaphanous related formin 3
JAG2	jagged canonical Notch ligand 2
FOXA1	forkhead box A1
LPCAT1	lysophosphatidylcholine acyltransferase 1
PTPRN2	protein tyrosine phosphatase receptor type N2
EPHA2	EPH receptor A2
CBX7	chromobox 7
B3GALT5	beta-1,3-galactosyltransferase 5
GSTM1	glutathione S-transferase mu 1
UGP2	UDP-glucose pyrophosphorylase 2
ETNK1	ethanolamine kinase 1
