# Supplementary material for: Identification of Goat Supernumerary Teat Phenotype Using Wide-Genomic Copy Number Variants
Source: Animals (Basel). 2024 Nov 13;14(22):3252. doi: 10.3390/ani14223252 (PMC11591440; doi:10.3390/ani14223252)
Supplement: Supplementary file 1 [file animals-14-03252-s001.zip › Table S5.xlsx]

## Sheet: FST
Table S5. The top 1% of candidate CNV obtained by FST
CHROM	POS	FST
27	4664501	0.618451
4	3336001	0.430462
14	74835001	0.410335
3	119861501	0.386651
27	9006001	0.375956
1	145136501	0.356618
7	89001	0.350543
19	55876001	0.349595
28	2922501	0.347972
7	99079501	0.347492
17	44191001	0.347066
1	145084001	0.343715
11	61987501	0.34196
1	155861501	0.341742
21	64885501	0.33722
15	7847001	0.33722
13	66735501	0.33722
8	91713001	0.336106
7	2055001	0.336106
6	86356001	0.336106
4	3572001	0.336106
28	18900501	0.336106
27	42031501	0.336106
2	197001	0.336106
16	4071001	0.336106
14	38750501	0.336106
2	118501	0.334528
23	37120501	0.330831
22	50142001	0.330831
X1	64647501	0.327863
13	61316501	0.32782
10	89367501	0.323952
22	58148001	0.32386
22	47274001	0.319653
1	40906501	0.314411
18	65814001	0.310565
5	6991001	0.310552
13	75707001	0.308506
3	4464501	0.30717
17	66137001	0.30717
22	32692501	0.305476
13	33842001	0.302376
1	122163001	0.301551
9	33817501	0.301162
9	33806501	0.301162
4	9353001	0.301162
21	12020001	0.301162
13	80074501	0.301162
1	73029501	0.301162
1	139210501	0.299678
20	40871001	0.299048
15	2814001	0.297934
X1	62376501	0.294659
16	78629501	0.294659
13	29193501	0.294659
11	106090501	0.294659
22	39126001	0.293952
25	42674001	0.293492
12	2048001	0.293492
29	50941001	0.289803
4	29607501	0.287596
13	43094001	0.285769
17	61559501	0.283962
15	68563501	0.28334
21	68865001	0.279739
27	8137001	0.27862
8	58334001	0.275554
7	41942001	0.273832
27	616001	0.270847
22	20462501	0.268898
7	1001	0.266809
29	1385501	0.266398
11	23099501	0.26497
19	58536501	0.264501
29	7520501	0.264152
4	6625501	0.262583
20	63822501	0.26121
20	6833001	0.26093
20	66401001	0.26093
20	4746001	0.26093
13	71343001	0.26093
4	7778501	0.260683
4	2779501	0.257193
18	44738001	0.256755
X1	60929501	0.255596
7	105940501	0.255596
4	4639501	0.255596
20	70851501	0.255596
15	31111001	0.255361
X1	62247001	0.254262
6	34240501	0.253779
X1	62513001	0.253742
9	20142501	0.253742
4	686501	0.253742
10	21986501	0.253742
8	76225001	0.253578
19	56368501	0.252194
5	57081501	0.251807
X2	38621001	0.250762
29	46247001	0.249633
24	33394001	0.246938
18	67271501	0.246775
12	69711501	0.24339
12	64846001	0.242744
6	1455001	0.242505
8	36757501	0.241499
17	46125001	0.24123
X1	3985001	0.241162
8	136001	0.23871
X1	41865001	0.237656
16	7784501	0.237499
24	2355001	0.236524
1	92127501	0.236524
X1	20842501	0.234899
21	40375001	0.234513
5	117066001	0.234473
3	86842501	0.233573
4	11676001	0.233412
5	85871001	0.232299
4	111284001	0.231683
25	41239001	0.231683
20	67102001	0.231683
14	14290501	0.231683
