# Supplementary material for: Identification of Goat Supernumerary Teat Phenotype Using Wide-Genomic Copy Number Variants
Source: Animals (Basel). 2024 Nov 13;14(22):3252. doi: 10.3390/ani14223252 (PMC11591440; doi:10.3390/ani14223252)
Supplement: Supplementary file 1 [file animals-14-03252-s001.zip › Table S6.xlsx]

## Sheet: Sheet1
Table S6. Kyoto Encyclopedia of Genes and Genomes (KEGG) analysis of candidate genes from the top 1% CNVs of FST
#Term	Database	ID	Input number	Corrected P-Value	Input
Amphetamine addiction	KEGG PATHWAY	hsa05031	4	0.00436971	GRIN3A|GRIN1|CACNA1D|CAMK4
Circadian entrainment	KEGG PATHWAY	hsa04713	4	0.0129359	MTNR1B|GRIN1|CACNA1D|ADCY2
Calcium signaling pathway	KEGG PATHWAY	hsa04020	5	0.0129359	HTR2A|GRIN1|CACNA1D|CAMK4|ADCY2
Neuroactive ligand-receptor interaction	KEGG PATHWAY	hsa04080	6	0.0142685	APLNR|CHRNB3|GRIN3A|HTR2A|MTNR1B|GRIN1
cAMP signaling pathway	KEGG PATHWAY	hsa04024	5	0.0142685	GRIN3A|GRIN1|CACNA1D|CAMK4|ADCY2
Glutamatergic synapse	KEGG PATHWAY	hsa04724	4	0.0142685	GRIN3A|GRIN1|CACNA1D|ADCY2
Cocaine addiction	KEGG PATHWAY	hsa05030	3	0.0148445	GRIN3A|GRIN1|RGS9
Oxytocin signaling pathway	KEGG PATHWAY	hsa04921	4	0.018644	PPP1R12B|CACNA1D|CAMK4|ADCY2
Gap junction	KEGG PATHWAY	hsa04540	3	0.0328519	PDGFA|HTR2A|ADCY2
Rap1 signaling pathway	KEGG PATHWAY	hsa04015	4	0.0365092	PDGFA|GRIN1|EPHA2|ADCY2
Glycerophospholipid metabolism	KEGG PATHWAY	hsa00564	3	0.0365092	PTDSS1|ETNK1|LPCAT1
Aldosterone synthesis and secretion	KEGG PATHWAY	hsa04925	3	0.0365092	CACNA1D|CAMK4|ADCY2
Metabolic pathways	KEGG PATHWAY	hsa01100	10	0.0412761	GALNT16|B3GALT5|ETNK1|ADCY2|PTDSS1|HYAL3|NDUFS6|LPCAT1|TPK1|UGP2
Cholinergic synapse	KEGG PATHWAY	hsa04725	3	0.0442566	CACNA1D|CAMK4|ADCY2
Vascular smooth muscle contraction	KEGG PATHWAY	hsa04270	3	0.0544099	CACNA1D|PPP1R12B|ADCY2
Nicotine addiction	KEGG PATHWAY	hsa05033	2	0.0553506	GRIN3A|GRIN1
Apelin signaling pathway	KEGG PATHWAY	hsa04371	3	0.0558601	APLNR|CAMK4|ADCY2
Retrograde endocannabinoid signaling	KEGG PATHWAY	hsa04723	3	0.0657225	CACNA1D|ADCY2|NDUFS6
Cushing syndrome	KEGG PATHWAY	hsa04934	3	0.069659	CACNA1D|WNT7A|ADCY2
Alzheimer disease	KEGG PATHWAY	hsa05010	3	0.0860609	GRIN1|CACNA1D|NDUFS6
Pathways in cancer	KEGG PATHWAY	hsa05200	5	0.0931422	JAG2|PDGFA|CEBPA|WNT7A|ADCY2
Alcoholism	KEGG PATHWAY	hsa05034	3	0.0931422	GRIN3A|GRIN1|CAMK4
Cortisol synthesis and secretion	KEGG PATHWAY	hsa04927	2	0.0955646	CACNA1D|ADCY2
Huntington disease	KEGG PATHWAY	hsa05016	3	0.0955646	GRIN1|DNAI2|NDUFS6
Long-term potentiation	KEGG PATHWAY	hsa04720	2	0.0955646	GRIN1|CAMK4
Proteoglycans in cancer	KEGG PATHWAY	hsa05205	3	0.0955646	ANK1|WNT7A|PPP1R12B
Glioma	KEGG PATHWAY	hsa05214	2	0.0955646	PDGFA|CAMK4
Insulin secretion	KEGG PATHWAY	hsa04911	2	0.0955646	CACNA1D|ADCY2
Ras signaling pathway	KEGG PATHWAY	hsa04014	3	0.0955646	PDGFA|GRIN1|EPHA2
GABAergic synapse	KEGG PATHWAY	hsa04727	2	0.0958908	CACNA1D|ADCY2
Longevity regulating pathway	KEGG PATHWAY	hsa04211	2	0.0958908	CAMK4|ADCY2
GnRH signaling pathway	KEGG PATHWAY	hsa04912	2	0.0958908	CACNA1D|ADCY2
Dilated cardiomyopathy (DCM)	KEGG PATHWAY	hsa05414	2	0.0958908	CACNA1D|ADCY2
Endocrine resistance	KEGG PATHWAY	hsa01522	2	0.0958908	JAG2|ADCY2
Inflammatory mediator regulation of TRP channels	KEGG PATHWAY	hsa04750	2	0.0958908	HTR2A|ADCY2
Melanogenesis	KEGG PATHWAY	hsa04916	2	0.0958908	WNT7A|ADCY2
Serotonergic synapse	KEGG PATHWAY	hsa04726	2	0.100658	HTR2A|CACNA1D
MAPK signaling pathway	KEGG PATHWAY	hsa04010	3	0.102068	PDGFA|CACNA1D|EPHA2
Glycosphingolipid biosynthesis - globo and isoglobo series	KEGG PATHWAY	hsa00603	1	0.103895	B3GALT5
Thiamine metabolism	KEGG PATHWAY	hsa00730	1	0.103895	TPK1
Glycosaminoglycan degradation	KEGG PATHWAY	hsa00531	1	0.111018	HYAL3
Breast cancer	KEGG PATHWAY	hsa05224	2	0.113911	JAG2|WNT7A
Phospholipase D signaling pathway	KEGG PATHWAY	hsa04072	2	0.11501	PDGFA|ADCY2
Non-alcoholic fatty liver disease (NAFLD)	KEGG PATHWAY	hsa04932	2	0.115218	CEBPA|NDUFS6
Adrenergic signaling in cardiomyocytes	KEGG PATHWAY	hsa04261	2	0.115218	CACNA1D|ADCY2
mTOR signaling pathway	KEGG PATHWAY	hsa04150	2	0.116876	NPR3|WNT7A
Other types of O-glycan biosynthesis	KEGG PATHWAY	hsa00514	1	0.116876	POFUT2
Jak-STAT signaling pathway	KEGG PATHWAY	hsa04630	2	0.122786	PDGFA|IL24
cGMP-PKG signaling pathway	KEGG PATHWAY	hsa04022	2	0.125253	CACNA1D|ADCY2
Glycosphingolipid biosynthesis - lacto and neolacto series	KEGG PATHWAY	hsa00601	1	0.126198	B3GALT5
Phototransduction	KEGG PATHWAY	hsa04744	1	0.128041	RGS9
Axon guidance	KEGG PATHWAY	hsa04360	2	0.131494	EPHA2|SEMA5A
Galactose metabolism	KEGG PATHWAY	hsa00052	1	0.133598	UGP2
Mucin type O-glycan biosynthesis	KEGG PATHWAY	hsa00512	1	0.133598	GALNT16
Transcriptional misregulation in cancer	KEGG PATHWAY	hsa05202	2	0.134776	PDGFA|CEBPA
Pentose and glucuronate interconversions	KEGG PATHWAY	hsa00040	1	0.137341	UGP2
Focal adhesion	KEGG PATHWAY	hsa04510	2	0.14168	PDGFA|PPP1R12B
Starch and sucrose metabolism	KEGG PATHWAY	hsa00500	1	0.14168	UGP2
Regulation of actin cytoskeleton	KEGG PATHWAY	hsa04810	2	0.150755	PDGFA|PPP1R12B
Type I diabetes mellitus	KEGG PATHWAY	hsa04940	1	0.155105	PTPRN2
Carbohydrate digestion and absorption	KEGG PATHWAY	hsa04973	1	0.156489	CACNA1D
Type II diabetes mellitus	KEGG PATHWAY	hsa04930	1	0.159857	CACNA1D
Thermogenesis	KEGG PATHWAY	hsa04714	2	0.160929	ADCY2|NDUFS6
Ether lipid metabolism	KEGG PATHWAY	hsa00565	1	0.161845	LPCAT1
Notch signaling pathway	KEGG PATHWAY	hsa04330	1	0.163066	JAG2
Amino sugar and nucleotide sugar metabolism	KEGG PATHWAY	hsa00520	1	0.163066	UGP2
Ovarian steroidogenesis	KEGG PATHWAY	hsa04913	1	0.164977	ADCY2
Intestinal immune network for IgA production	KEGG PATHWAY	hsa04672	1	0.164977	PIGR
Amyotrophic lateral sclerosis (ALS)	KEGG PATHWAY	hsa05014	1	0.168939	GRIN1
Regulation of lipolysis in adipocytes	KEGG PATHWAY	hsa04923	1	0.174988	ADCY2
Lysine degradation	KEGG PATHWAY	hsa00310	1	0.184037	PLOD2
Longevity regulating pathway - multiple species	KEGG PATHWAY	hsa04213	1	0.187885	ADCY2
Basal cell carcinoma	KEGG PATHWAY	hsa05217	1	0.189622	WNT7A
Acute myeloid leukemia	KEGG PATHWAY	hsa05221	1	0.195201	CEBPA
Renin secretion	KEGG PATHWAY	hsa04924	1	0.201633	CACNA1D
Bile secretion	KEGG PATHWAY	hsa04976	1	0.206292	ADCY2
Melanoma	KEGG PATHWAY	hsa05218	1	0.206292	PDGFA
Thyroid hormone synthesis	KEGG PATHWAY	hsa04918	1	0.209557	ADCY2
Gastric acid secretion	KEGG PATHWAY	hsa04971	1	0.211564	ADCY2
Arrhythmogenic right ventricular cardiomyopathy (ARVC)	KEGG PATHWAY	hsa05412	1	0.214708	CACNA1D
RNA degradation	KEGG PATHWAY	hsa03018	1	0.218599	TENT4A
EGFR tyrosine kinase inhibitor resistance	KEGG PATHWAY	hsa01521	1	0.218599	PDGFA
B cell receptor signaling pathway	KEGG PATHWAY	hsa04662	1	0.222367	CARD11
Cardiac muscle contraction	KEGG PATHWAY	hsa04260	1	0.230018	CACNA1D
Salivary secretion	KEGG PATHWAY	hsa04970	1	0.237739	ADCY2
Hypertrophic cardiomyopathy (HCM)	KEGG PATHWAY	hsa05410	1	0.237739	CACNA1D
Morphine addiction	KEGG PATHWAY	hsa05032	1	0.238618	ADCY2
Th1 and Th2 cell differentiation	KEGG PATHWAY	hsa04658	1	0.240644	JAG2
PI3K-Akt signaling pathway	KEGG PATHWAY	hsa04151	2	0.248521	PDGFA|EPHA2
Prostate cancer	KEGG PATHWAY	hsa05215	1	0.248521	PDGFA
Pancreatic secretion	KEGG PATHWAY	hsa04972	1	0.250172	ADCY2
Choline metabolism in cancer	KEGG PATHWAY	hsa05231	1	0.251213	PDGFA
Progesterone-mediated oocyte maturation	KEGG PATHWAY	hsa04914	1	0.251213	ADCY2
Viral protein interaction with cytokine and cytokine receptor	KEGG PATHWAY	hsa04061	1	0.252836	IL24
NF-kappa B signaling pathway	KEGG PATHWAY	hsa04064	1	0.252836	CARD11
T cell receptor signaling pathway	KEGG PATHWAY	hsa04660	1	0.25854	CARD11
Glucagon signaling pathway	KEGG PATHWAY	hsa04922	1	0.262305	ADCY2
Parathyroid hormone synthesis, secretion and action	KEGG PATHWAY	hsa04928	1	0.262305	ADCY2
Neurotrophin signaling pathway	KEGG PATHWAY	hsa04722	1	0.286858	CAMK4
Platelet activation	KEGG PATHWAY	hsa04611	1	0.294407	ADCY2
Osteoclast differentiation	KEGG PATHWAY	hsa04380	1	0.300739	CAMK4
Oocyte meiosis	KEGG PATHWAY	hsa04114	1	0.300739	ADCY2
Purine metabolism	KEGG PATHWAY	hsa00230	1	0.303678	ADCY2
Relaxin signaling pathway	KEGG PATHWAY	hsa04926	1	0.303678	ADCY2
Dopaminergic synapse	KEGG PATHWAY	hsa04728	1	0.304615	CACNA1D
Oxidative phosphorylation	KEGG PATHWAY	hsa00190	1	0.307839	NDUFS6
Spliceosome	KEGG PATHWAY	hsa03040	1	0.311031	U6
Estrogen signaling pathway	KEGG PATHWAY	hsa04915	1	0.315757	ADCY2
Fluid shear stress and atherosclerosis	KEGG PATHWAY	hsa05418	1	0.316961	PDGFA
Signaling pathways regulating pluripotency of stem cells	KEGG PATHWAY	hsa04550	1	0.318155	WNT7A
Parkinson disease	KEGG PATHWAY	hsa05012	1	0.321587	NDUFS6
Gastric cancer	KEGG PATHWAY	hsa05226	1	0.333212	WNT7A
Hippo signaling pathway	KEGG PATHWAY	hsa04390	1	0.341646	WNT7A
Cellular senescence	KEGG PATHWAY	hsa04218	1	0.349027	CACNA1D
Wnt signaling pathway	KEGG PATHWAY	hsa04310	1	0.349027	WNT7A
RNA transport	KEGG PATHWAY	hsa03013	1	0.355533	U6
Hepatocellular carcinoma	KEGG PATHWAY	hsa05225	1	0.35919	WNT7A
Tight junction	KEGG PATHWAY	hsa04530	1	0.361851	CACNA1D
Chemokine signaling pathway	KEGG PATHWAY	hsa04062	1	0.391122	ADCY2
Human T-cell leukemia virus 1 infection	KEGG PATHWAY	hsa05166	1	0.43002	ADCY2
Human cytomegalovirus infection	KEGG PATHWAY	hsa05163	1	0.4375	ADCY2
Endocytosis	KEGG PATHWAY	hsa04144	1	0.46175	SPG21
Cytokine-cytokine receptor interaction	KEGG PATHWAY	hsa04060	1	0.521762	IL24
MicroRNAs in cancer	KEGG PATHWAY	hsa05206	1	0.526736	PDGFA
Human papillomavirus infection	KEGG PATHWAY	hsa05165	1	0.55865	WNT7A
Olfactory transduction	KEGG PATHWAY	hsa04740	1	0.667247	OR2AP1
Herpes simplex virus 1 infection	KEGG PATHWAY	hsa05168	1	0.699768	ZNF264
