# Supplementary material for: Identification of Goat Supernumerary Teat Phenotype Using Wide-Genomic Copy Number Variants
Source: Animals (Basel). 2024 Nov 13;14(22):3252. doi: 10.3390/ani14223252 (PMC11591440; doi:10.3390/ani14223252)
Supplement: Supplementary file 1 [file animals-14-03252-s001.zip › Table S7.xlsx]

## Sheet: Sheet1
Table S7. Genes annotated by intersection CNV obtained by FST and VST
vst	fst
NECTIN3	ARL6
LRRC58	NAALADL2
STXBP5L	PLOD2
ZNF596	POFUT2
FAM131C	FAM131C
U6	EPHA2
EPC2	TBX19
ZNF804A	PTPRN2
ZMYM4	DPP6
PLPPR4	Vault
AKR1D1	AKAP9
PPP1R3A	OR2AP1
TES	TBC1D22A
SEMA3C	CCSER1
PCLO	CABS1
RUNDC3B	CAMK4
STK38L	HAVCR2
NDST3	OBSCN
SLCO6A1	7SK
PWWP2A	GRIN3A
CNTLN	SLC35F1
TRPM3	GALNT16
VPS13A	SPG21
5S_rRNA	5S_rRNA
KPNA5	GRIN1
VNN2	MYO16
EYA4	MRPS31
RGS6	FAM171A1
ADAM21	NOL4L
KIAA0586	KIAA1755
TRAV3	SULF2
PLEKHH2	PTDSS1
7SK	ZFAT
SCAI	TNKS1BP1
KLHL1	PRDM11
DEFB126	IL24
CSMD3	PPP1R12B
CSPP1	PCDH10
CUL5	FHDC1
C1orf105	SLC7A10
CACNA1E	U6
FSTL5	MZF1
RBM46	RAB37
C5orf51	DNAI2
CDH9	ERGIC1
ADAMTSL3	GFM2
RALGAPA1	NPR3
BTBD7	SEMA5A
ERC2	ADCY2
NT5DC2	NDUFS6
MCM3	TAFA4
DOK6	PTPRG
GRIN2A	CACNA1D
PPP1R3B	HYAL3
EDARADD	WNT7A
FSTL1	ZFAND3
TMEFF2	ZNF236
FSIP2	SDK1
PALMD	PDGFA
SEMA3E	CHRNB3
MED21	ANK1
ETNK1	CSMD1
TRAM1L1	ARHGAP22
SLCO4C1	PALD1
LINGO2	MTNR1B
CEMIP2	HES1
RORB	B3GALT5
CENPW	ARHGEF19
COX16	TPK1
SNORA72	NAV3
UGP2	ETNK1
RFC3	STARD4
DIAPH3	SNORA70
OPTN	MFSD14B
DEFB116	DMAC1
PDE2A	UGP2
ZNF648	SLC25A15
TRPC3	HTR2A
SPZ1	SVIL
MTRR	BPI
UNC79	TSHZ2
ERI1	APLNR
ERO1B	TP53I11
OR5K4	PIGR
	CEBPA
	ZNF264
	RGS9
	TENT4A
	ICE1
	LPCAT1
	DLK1
	JAG2
	SNORD63
	IFRD2
	MDGA1
	CARD11
	FAM20C
